# Supplementary material for: Plant Growth-Promoting Rhizobacteria as Tools to Improve the Growth of Kohlrabi (Brassica oleracea var. gongylodes) Plants in an Aquaponics System
Source: Plants (Basel). 2024 Feb 22;13(5):595. doi: 10.3390/plants13050595 (PMC10934560; doi:10.3390/plants13050595)
Supplement: Supplementary file 1 [file plants-13-00595-s001.zip]

Archive with 1 entries (1 files):
- plants-2731200-supplementary.pdf
